# Supplementary material for: Genome-Wide Identification of LCY Genes in Capsicum annuum Reveals CaLCYB1 as a Key Regulator of Carotenoid Biosynthesis with Implications for Abiotic Stress Tolerance
Source: Plants (Basel). 2026 Apr 22;15(9):1283. doi: 10.3390/plants15091283 (PMC13165453; doi:10.3390/plants15091283)
Supplement: Supplementary file 1 [file plants-15-01283-s001.zip]

Archive with 1 entries (1 files):
- plants-4230292-supplementary.xlsx
