# Supplementary material for: Genome-Wide Identification of LCY Genes in Capsicum annuum Reveals CaLCYB1 as a Key Regulator of Carotenoid Biosynthesis with Implications for Abiotic Stress Tolerance
Source: Plants (Basel). 2026 Apr 22;15(9):1283. doi: 10.3390/plants15091283 (PMC13165453; doi:10.3390/plants15091283)
Supplement: Supplementary file 1 [file plants-15-01283-s001.zip › plants-4230292-supplementary.xlsx]

## Sheet: Table S1
Table S1.Properties and localization of CaLCY proteins
(seq_id)	(number_of_amine_acid)	(molecular_weight)	(theoretical_pi)	(instability_index)	(aliphatic_index)	(gravy)	Subcellular localization (prediction)	α-Helix	β-Sheet	Extended strand	β-Turn	Random coil
CaLCYE1	525	58774	6.73	45.41	90.42	-0.041	plasma membrane	0.3429	0	0.1562	0	0.501
CaCCS1	498	56757.8	8.85	44.17	89.58	-0.225	chloroplast	0.3163	0	0.1592	0	0.5245
CaLCYB2	556	62304.8	7.51	34.63	83.74	-0.122	chloroplast	0.2986	0	0.1367	0	0.5647
CaLCYB1	498	55610.3	6.48	37.73	92.75	-0.069	chloroplast	0.3327	0	0.1449	0	0.5224
CaLCYE2	217	24667.5	4.75	24.06	109.54	0.285	cytosol	0.2765	0	0.2627	0	0.4608
CaLCYE3	240	26143.4	4.73	28.78	108.83	0.233	cytosol	0.2333	0	0.1583	0	0.6083

## Sheet: Table S2
Table S2. Sequence data of CaLCY family genes in Capsicum annuum.
Protein accession	Transcript accession	Gene locus	mRNA accession	Gene name	CDS sequence
XP_016540360.1	rna-XM_016684874.2	LOC107840923	XM_016684874.2	CaLCYE1	ATGGAGTGTATTGGAGCTGGAAAATTTGGGGCAATGGCGGTTTTTACGCGTCCGAGATTGAAAGAAATAG TAAGGAAAAGAGTTATGCCAAGAAGAAAGCAATGTTTATGGCCTATAAATATGCAAGTGAAGTGTAGTAG TAGTGGAAGTGAGAGTTGTGTAGTTGATAAAGAAGATTTTGCTGATGAAGAAGATTATATTAAAGCTGGT GGTTCACAACTTGTTTTTGTTCAAATGCAGCAGAAGAAAGATATGGATCAACAGTCTAAGCTTTCTGATA AGTTACGACAAATATCATCTGGACAAACTGTGCTGGATTTAGTGGTTATTGGTTGTGGTCCTGCTGGTCT TGCTCTTGCCGCGGAGTCAGCTAAATTGGGGTTGAACGTGGGGC…
NP_001311998.1	rna-NM_001325069.1	LOC107875664	NM_001325069.1	CaCCS1	ATGGAAACCCTTCTAAAGCCTTTTCCATCTCCTTTACTTTCCATTCCTACTCCTAACATGTATAGTTTCA AACACAACTCCACTTTTCCAAATCCAACCAAACAAAAAGATTCAAGAAAGTTCCATTATAGAAACAAAAG CAGTACACATTTTTGTAGCTTTCTTGATTTAGCACCCACATCAAAGCCAGAGTCTTTAGATGTTAACATC TCATGGGTTGATACTGATCTGGACCGGGCTGAATTCGACGTGATCATCATTGGAACTGGCCCTGCCGGGC TTCGGCTAGCTGAACAAGTTTCTAAATATGGTATTAAGGTATGTTGCGTTGACCCTTCACCACTTTCCAT GTGGCCAAATAATTATGGTGTTTGGGTTGATGAGTTTGAAAAGT…
XP_016543793.2	rna-XM_016688307.2	LOC107843894	XM_016688307.2	CaLCYB2	ATGGATATATGGTTTAAAACCCCAAATAATCTTGAGTTTTTGCAACCCTTTTATGGATTTTCTGTTAAAG GTAGCACCTTTAGCTCTGTAAAGACTCAGAAGTTTGGTTTTAGGAATTTTTGTGGAAATTGGGGAAGAGG GGTTTGTGTTAGACCCTTGTGGTATGGCTGTTCCCCGGACCCTGTGTATAGTGGGAGCTTTAGTACATCG GGTTTCCCTTTAGGGGTTTGTGTTAAAGGTGGCACCTTTAACTCTGAAAAGCCTCAGAAGTTTGGTTTTA GGGAAGTTGGTGGAAATTGGGGAAGAGGGGTTTGTGTTAAAGCTAGTAGTAGTACACTTTTGGACCTTGT ACCTGAGACAAAGAAGGAAAATCTTGATTTTGAGCTTCCTATGT…
NP_001311908.1	rna-NM_001324979.1	LOC107869983	NM_001324979.1	CaLCYB1	ATGGATACGCTCTTGAGAACCCCAAACAATCTTGAATTTCTGCATGGATTTGGTGTTAAAGTTAGTGCCT TTAGCTCTGTGAAGTCTCAGAAGTTTGGTGCTAAGAAGTTTTGTGAAGGTTTGGGGAGTAGAAGTGTCTG TGTGAAGGCTAGTAGTAGTGCTCTTTTGGAGCTTGTACCTGAGACAAAAAAGGAAAATCTTGATTTTGAG CTTCCTATGTATGACCCTTCAAAAGGGGTTGTTGTGGATCTTGCTGTGGTCGGTGGTGGTCCTGCAGGTC TTGCTGTTGCACAGCAAGTTTCTGAAGCAGGACTTTCTGTTTGTTCGATTGATCCGAATCCTAAATTGAT ATGGCCTAATAACTATGGTGTTTGGGTGGATGAATTTGAGGCTA…
XP_047257598.1	rna-XM_047401642.1	LOC124889664	XM_047401642.1	CaLCYE2	ATGCTAGATTTAGTGGTTATTAGTCATGGTCCTATTGGCTTTGCTCTTGCCACTGAGTTGGCTAAACTGG GGTTTAATGTGGGGCTCGTTGGGCCTGATCTTTCTTTCACAAATAACTATGGCGTCTGGGAGGACGAGTT CAAAGAACTTTGGCTTCAAGCCTGCATTGAACATTTTTGGAAGGATACCATTGTATATCTTGATGATGCT GATCCTATTCTTATCGGTCATGCCCATGGAAGAGTTAGTCTCTATTTGCTGCATGAAGAGTTACTCAAAA AGTGTGTGGAGGTAGATATTTTATATCTTAACTTGAAAGCGGATAGTATTGTTGAGGCTATAAATATCTA TAGTCTTGTAGAGTGCGAGGGTAACGTTGTGATTTCCTGCAGGT…
XP_047252440.1	rna-XM_047396484.1	LOC107852092	XM_047396484.1	CaLCYE3	ATGTCGAAGAAGGAGTGTGTTAGCCTCCTCTCCTTCTTGCAGTTACGACAAATATCAGCTGGATAAACTG TGCTGGATTTAGTGGTTATTGGATGTGGTCCTGCTGGTCTTGCTCTTGCCGCTGAGTCGGCTAAACTGGG GTTGAACGTGGGGCTCGTTGGGCCTGATCTTCCTTTCACAAATAACTATGGCGTCTGGGAGGACGAGTTC AATGATCTTGGGCTTCAAGCCTGTATTGAACATTTTTAGAAGGATACCATTGTATATCTTGATGATGCTG ATCCTATTCTTATTGGCTGTGCTTATGGAAGATTTAGTCTCCATTTACTGCACGAAGAGTTACCCAAAAG GTGTGTGGAGGCAGGTGTTTTATATCTTAACTCGAAAGTGGATA…

## Sheet: Table S3
Table S.Primer sequence for RT-qPCR
Gene	Forward (5′–3′)	Reverse (5′–3′)
CaLCYB2	TGGATTGCCTTGATGCCACT	TAGCTTCCTCGTGAATCGCC
CaLCYB1	TGGCGCGACTCTCATTTGAA	AGGACGAGCAACAAGTGAGG
CaCCS1	TAGCACCCACATCAAAGCCA	TGAACACAACTCACAGGCCA
CaLCYE1	GATGTTGCGATTGGACACCC	GGCACATTTTGGAGCTTCGG
CaLCYE2	CATGGTCCTATTGGCTTTGCTC	CGTCCTCCCAGACGCCATA
CaLCYE3	GGAGTGTGTTAGCCTCCTCTC	AAGGAAGATCAGGCCCAACG
E2	TAAACTTTCAGGGTTTGGAGTTG	TACACCTCCAGCATAAGGGC
PSY	ATGTCTGTTGCCTTGTTATGG	CCTGATTTCATGTTCTTGTAGAAGG
PDS	AGCCAGGAGAATTCAGCCGC	CGTCACCCТATCCGGCACAC
β-CH	GCACGAGTCACACCATAGACCAAG	CGTGAACGAACATGTAGGCCATCC
ZEP	TGCACTTCATCCAATGACACCT	GCCTCTGAAATGCACCTTGC
ZISO	GGTGGGATTCTTGGTGTTGT	GGTAAGGGAAAGCATTACAATCTC
ZDS	TCGGATGAGTTGAGTCTTGTC	ACTGAAGCGTGGCAGAATAGA
CRTISO	TCCAACTTGGTTGGGTCTCT	GGTCTCATATGATTCTTGCCCT
GGPPS	CGTCAGAGGAGCTCGGAAAA	TTGCGCGAATCAAACCCTTC
VDE	CGGTTTGCAGGGAAACAAGAAA	AAGGAGTTTTGTGGGGTTTGT

## Sheet: Table S4
Table S4. The special primers for overexpression, gene silencing, yeast two-hybrid interactors, and subcellular localization of of CaLCYB1
Gene-name	Gene locus	Forward (5′–3′)	Reverse (5′–3′)
pGADT7-CaLARP6B	LOC107863737	gtgggcatcgatacgggatccATGGAACTGGAAGAATCTTCAGCT	cagctcgagctcgatggatccTCACTCACTTCTCACAGCAACTGG
pGADT7-CaLHP1	LOC107847637	gtgggcatcgatacgggatccATGAAAGGAGGGAAAAGAAAAAACT	cagctcgagctcgatggatccTCATGAAGAGGGATTGTATCGCA
pGADT7-CaUBQ	LOC107843565	gtgggcatcgatacgggatccATGCAAATCTTTGTTAAGACCCTCA	agctcgagctcgatggatccTCAAAAGCCACCACGGAGAC
pBI121-CaLCYB1	LOC107869983	ACGGGGGACTCTAGAGGATCATGGATACGCTCTTGAGAACCCC	GGACTGACCACCCGGGGATCTTCTTTATCCTGTAACAAATTGTTGATCATATGTACTAATGGA
pGBKT7-CaLCYB1	LOC107869983	AGGCCGAATTCCCGGGGATCATGGATACGCTCTTGAGAAC	CCGCTGCAGGTCGACGGATCTCATTCTTTATCCTGTAACAAATTGTTGA
pTRV2-CaLCYB1	LOC107869983	AGAAGGCCTCCATGGGGATCTATGGACTTGTTAGATTGTCTTGATGCTACT	CCGCTGCAGGTCGACGGATCTCATTCTTTATCCTGTAACAAATTGTTGA
